# Supplementary material for: Changing Patterns of Antihyperglycaemic Treatment among Patients with Type 2 Diabetes in Hungary between 2015 and 2020—Nationwide Data from a Register-Based Analysis
Source: Medicina (Kaunas). 2022 Oct 1;58(10):1382. doi: 10.3390/medicina58101382 (PMC9612371; doi:10.3390/medicina58101382)
Supplement: Supplementary file 1 [file medicina-58-01382-s001.zip]

Archive with 1 entries (1 files):
- medicina-1884055-supplementary.pdf
